# Supplementary material for: Pleiotropic Effects of Oral Anticoagulant Therapy: Is There a Difference Between VKAs and DOACs?
Source: Biomedicines. 2025 Jul 30;13(8):1850. doi: 10.3390/biomedicines13081850 (PMC12383677; doi:10.3390/biomedicines13081850)
Supplement: Supplementary file 1 [file biomedicines-13-01850-s001.zip]

Archive with 1 entries (1 files):
- biomedicines-3704464-supplementary.pdf
